# Supplementary material for: Tailoring Chlorthalidone Aqueous Solubility by Cocrystallization: Stability and Dissolution Behavior of a Novel Chlorthalidone-Caffeine Cocrystal
Source: Pharmaceutics. 2022 Jan 30;14(2):334. doi: 10.3390/pharmaceutics14020334 (PMC8876770; doi:10.3390/pharmaceutics14020334)
Supplement: Supplementary file 1 [file pharmaceutics-14-00334-s001.zip]

Archive with 1 entries (1 files):
- pharmaceutics-1558824-supplementary.pdf
